# Supplementary material for: Pregelatinized Drum-Dried Wheat Starch of Different Swelling Behavior as Clean Label Oil Replacer in Oil-in-Water Emulsions
Source: Foods. 2022 Jul 11;11(14):2044. doi: 10.3390/foods11142044 (PMC9318365; doi:10.3390/foods11142044)
Supplement: Supplementary file 1 [file foods-11-02044-s001.zip]

Archive with 1 entries (1 files):
- foods-1782695-supplementary.pdf
